# Supplementary material for: Identification of DC-174 as a Novel Hydroxamic Precandidate for the Development of an Oral Snakebite Treatment
Source: J Med Chem. 2026 Apr 9;69(8):9386–405. doi: 10.1021/acs.jmedchem.6c00064 (PMC13126677; doi:10.1021/acs.jmedchem.6c00064)
Supplement: Supplementary file 2 [file jm6c00064_si_002.csv]

Compound Code
15	ClC(C=C1)=CC=C1OC(C=C2)=CC=C2S(=O)(N3CCN(C[C@@H]3C(NO)=O)CCOC)=O
16	ONC([C@H]1CN(CCN1S(C2=CC=C(C=C2)OC3=CC=C(C=C3)OC(F)(F)F)(=O)=O)CCOC)=O
17	ONC([C@H]1CN(CCN1S(C2=CC=C(C=C2)OC3=CC=C(C=C3)OC)(=O)=O)CCOC)=O
18	O=C([C@@H]1N(S(=O)(C2=CC=C(OC)C=C2)=O)CCNC1)NO.[H]Cl
19	O=C([C@@H]1N(S(=O)(C2=CC=C(OC)C=C2)=O)CCN(S(=O)(C)=O)C1)NO
20	ONC([C@H]1CN(CCN1S(C2=CC=C(C=C2)OC)(=O)=O)CCOC)=O
21	O=C([C@@H]1N(S(=O)(C2=CC=C(OC)C=C2)=O)CCN(S(=O)(C3=CC=C(OC)C=C3)=O)C1)NO
22	O=C([C@@H]1N(S(=O)(C2=CC=C(OC)C=C2)=O)CCN(S(=O)(C3=C(C)ON=C3C)=O)C1)NO
23	O=C([C@@H]1N(S(=O)(C2=CC=C(OC)C=C2)=O)CCN(S(=O)(C3CC3)=O)C1)NO
28	ONC([C@H]1CN(CCN1S(C2=CC=C(C=C2)OC3=CC=C(C=C3)C(F)(F)F)(=O)=O)CCOC)=O
29	ClC(C=C1)=CC=C1C2=CC=C(C=C2)S(=O)(N3CCN(C[C@@H]3C(NO)=O)CCOC)=O
30	FC(C=C1)=CC=C1C2=CC=C(C=C2)S(=O)(N3CCN(C[C@@H]3C(NO)=O)CCOC)=O
