# Supplementary material for: Identification of DC-174 as a Novel Hydroxamic Precandidate for the Development of an Oral Snakebite Treatment
Source: J Med Chem. 2026 Apr 9;69(8):9386–405. doi: 10.1021/acs.jmedchem.6c00064 (PMC13126677; doi:10.1021/acs.jmedchem.6c00064)
Supplement: Supplementary file 3 [file jm6c00064_si_003.zip]

Archive with 40 entries (33 files):
- homology_modelling/
- homology_modelling/batch_homology.py
- homology_modelling/echis_SVMP.fasta
- homology_modelling/models/
- homology_modelling/models/E9KJX0/
- homology_modelling/models/E9KJX0/E9KJX0_01.pdb.gz
- homology_modelling/models/E9KJX0/E9KJX0_02.pdb.gz
- homology_modelling/models/E9KJX0/E9KJX0_03.pdb.gz
- homology_modelling/models/E9KJX0/E9KJX0_04.pdb.gz
- homology_modelling/models/E9KJX0/report.txt
- homology_modelling/models/E9KJX3/
- homology_modelling/models/E9KJX3/E9KJX3_01.pdb.gz
- homology_modelling/models/E9KJX3/E9KJX3_02.pdb.gz
- homology_modelling/models/E9KJX3/E9KJX3_03.pdb.gz
- homology_modelling/models/E9KJX3/E9KJX3_04.pdb.gz
- homology_modelling/models/E9KJX3/E9KJX3_05.pdb.gz
- homology_modelling/models/E9KJX3/report.txt
- homology_modelling/models/E9KJZ0/
- homology_modelling/models/E9KJZ0/E9KJZ0_01.pdb.gz
- homology_modelling/models/E9KJZ0/E9KJZ0_02.pdb.gz
- homology_modelling/models/E9KJZ0/E9KJZ0_03.pdb.gz
- homology_modelling/models/E9KJZ0/E9KJZ0_04.pdb.gz
- homology_modelling/models/E9KJZ0/E9KJZ0_05.pdb.gz
- homology_modelling/models/E9KJZ0/E9KJZ0_06.pdb.gz
- homology_modelling/models/E9KJZ0/report.txt
- homology_modelling/models/E9KJZ3/
- homology_modelling/models/E9KJZ3/E9KJZ3_01.pdb.gz
- homology_modelling/models/E9KJZ3/E9KJZ3_02.pdb.gz
- homology_modelling/models/E9KJZ3/E9KJZ3_03.pdb.gz
- homology_modelling/models/E9KJZ3/E9KJZ3_04.pdb.gz
- homology_modelling/models/E9KJZ3/E9KJZ3_05.pdb.gz
- homology_modelling/models/E9KJZ3/report.txt
- homology_modelling/models/E9KJZ6/
- homology_modelling/models/E9KJZ6/E9KJZ6_01.pdb.gz
- homology_modelling/models/E9KJZ6/E9KJZ6_02.pdb.gz
- homology_modelling/models/E9KJZ6/E9KJZ6_03.pdb.gz
- homology_modelling/models/E9KJZ6/E9KJZ6_04.pdb.gz
- homology_modelling/models/E9KJZ6/E9KJZ6_05.pdb.gz
- homology_modelling/models/E9KJZ6/E9KJZ6_06.pdb.gz
- homology_modelling/models/E9KJZ6/report.txt
