# Supplementary material for: Identification of DC-174 as a Novel Hydroxamic Precandidate for the Development of an Oral Snakebite Treatment
Source: J Med Chem. 2026 Apr 9;69(8):9386–405. doi: 10.1021/acs.jmedchem.6c00064 (PMC13126677; doi:10.1021/acs.jmedchem.6c00064)
Supplement: Supplementary file 3 [file jm6c00064_si_003.zip › homology_modelling/echis_SVMP.fasta]

>tr|E9KJX3|E9KJX3_ECHOC Group I snake venom metalloproteinase (Fragment) OS=Echis ocellatus OX=99586 GN=Eoc00028 PE=2 SV=1
MIQVLLVTICLAVFPYQGSSKTLKSGNVNDYEVVNPQKITGLPVGAVKQPEKKYEDAVQY
EFEVNGEPVVLHLEKNKGLFSEDYSETHYSPDGSEITTNPPVEDHCYYYGRVQNDADSTA
SISACNGLKGFFTLRGETYLIEPLKVPDSESHAVYKYEDAKKKDEAPKMCGVTLTNWESD
KPIKKASHLVATSEQQHFDPRYIQLVIVAEPRMVTKNNNDLTAITTWIHQIVNDMIVMYI
DLNIHITLAAVEIWSNGDLITVTSSAREILNSFGEWRQRDLVNRITHDNAQLLTAVNLNG
DTIGRAYMESMCDPKKSVGINQDHSTVHLLVAVTMAHELGHNLGMDHDENQCNCGASGCV
MSGELRAQDSYHFSDCSKNEYQSYIATYNPQCILNQPLRTDTVSTPVSENELLQFLRART
VSKRAVSDDMDDYCSGITSDCARNPTKAKQQ
>tr|E9KJX0|E9KJX0_ECHOC Group II snake venom metalloproteinase OS=Echis ocellatus OX=99586 GN=Eoc00006 PE=2 SV=1
MIQVLLVTICLAVFPFQGSSKTLKSGNVNDYEVVNPQKITGLPVGAFKQPEKKYEDAVQY
EFEVNGEPVILHLEKNKGLFSEDYSETHYSPDGSEITTNPPVEDHCYYHGHVQNDADSTA
SISTCNGLKGFFTLRGETYLIEPLKVPDSESHAVYKYEDAKKKDEAPKMCGVTLTNWESD
EPIKKASHLVATSEQQHFHPRYVQLVIVADHSMVTKNNNDLTALTTWIHQIVNDMIVMYR
ILNIHITLANVEIWSSGDLIAVTSSAPTTLRSFGEWRARNLVNRITHDNAQLITAVHLDN
LIGYGYLGTMCDPQSSVAITEDHSTDHLWVAATMAHEMGHNLGMNHDGNQCNCGAAGCIM
SAIISQYRSYQFSDCSMNEYRNYITTHNPPCILNQALRTDTVSTPVSENELLQNSVNPCY
DPVTCQPREKEDCESGPCCDNCKFLKEGTICKMARGDNMHDYCNGKTCDCP
>tr|E9KJZ0|E9KJZ0_ECHOC Group III snake venom metalloproteinase (Fragment) OS=Echis ocellatus OX=99586 GN=Eoc00024 PE=2 SV=1
AMQYEFEVNGEPVVLHLEKNKNLFTKDYSETHYSPDGREITTKPLIEDHCYYHGRIQNDA
QSTASISACNGLKGHFKLQGEMYLIEPLKIPDSEAHAVYKYENIEKEDEALKMCGVKHTN
WESDEPIKEASQLFATSEQRRFRERYVEFIIVVDQRMYNKHNNDSAAIRTWIFEMLNTVN
EIYLPWNIHVPLVGLEFWTQGDLINVVSSADKTLDSFGEWRRKDLLNRKAHDNAHLITAM
HFDAQTLGLAYTGSMCHPKYSTGVFQDSSEINIFVAITLAHELGHNLGISHDVPSCTCQT
KACIMSPYLSDQPTKLFSNCSEIQYERFLTQYNPKCMINKPLRTDIISPPVCGNDLLEKG
EECDCGSPENCRYPCCDAASCKLHSWVECESGECCDQCRFRPAGTECRGIRSECDLPEYC
TGQSADCPTDVFHRDGKPCLSNYGYCYNGTCPIMQYQCYAHFGPNATVGEDVCFEWNKKG
KSDFYCRKENDVKIPCAPEDVKCGRLFCETKPNECKHPYGDEGMVDPGTKCEDGKVCSNG
KCVDVTTAYKSTSGFSQI
>tr|E9KJZ3|E9KJZ3_ECHOC Group III snake venom metalloproteinase (Fragment) OS=Echis ocellatus OX=99586 GN=Eoc00073 PE=2 SV=1
RHDHAQLLTNVTLDGTTLGITFVFGMCKSDRSVELIRDYSNITFNMAYIMAHEMGHSLGM
LHDTKSCTCGDKPCIMFSKESVPPPKEFSSCSYDQYNKYLLKYNPKCILDPPLRKDIASP
AVCGNGIWEEGEECDCGSPEDCENPCCDAATCKLKPGAECGNGECCDNCKIRKAGTECRP
ARDDCDVAEHCTGQSAECPRNEFQRNGQPCLNNSGYCYNGDCPIMLNQCIALFSPSATVA
QDSCFQRNLQGSYYGYCRKEIGHYGKRFPCAAQDVKCGRIYCLDNSFKK
>tr|E9KJZ6|E9KJZ6_ECHOC Group III snake venom metalloproteinase (Fragment) OS=Echis ocellatus OX=99586 GN=Eoc00089 PE=2 SV=1
VNGEPVVLHLEKNKDLFSEDYSETHYTPDGREITTNPPVEDHCYYHGRIQNDAHSSASIS
ACNGLKGHFKLQGETYFIEPLKIPDSEAHAVYKYENIEKEDEAPKMCGVTQTNWEPDEPI
KEASQLVATSEQRSYYDNFRYVKFFIVVDHSMVTKYNNDLTAIRTRIYEMLNTVNEIYLY
LHIRVPLVGVEFWTNEDLINVTSKAEDTLYSFGDWRASNLMRRKRHDNAQLFTAIDISNS
TIGIAHVSSMCQATRSVGVVEDYSPIVREVAVTMVHEMGHNLGMYHDGNQCDCGAKSCIM
YPFISDPPPMYFSNCSRHYYQNFLTDYKPDCTLIRPPRTDIVSPPVCGNELLEKGEECDC
GSPANCRYPCCDAASCKLHSWVECESGECCDQCRFRPAGTECRGIRSECDLPEYCTGQSA
ECPIDRSHRNGKPCLNNYGYCYNGTCPIMYHQCYALFGPKAVVGQDVCFEENKRGESYFY
CRKENDVKIPCAPEDVKCGRLFCETKPNECKHPYGDEGMVDPGTKCEDGKVCSNGKCVDV
TTAYKSTSGFSQI
