# Supplementary material for: Identification of DC-174 as a Novel Hydroxamic Precandidate for the Development of an Oral Snakebite Treatment
Source: J Med Chem. 2026 Apr 9;69(8):9386–405. doi: 10.1021/acs.jmedchem.6c00064 (PMC13126677; doi:10.1021/acs.jmedchem.6c00064)
Supplement: Supplementary file 3 [file jm6c00064_si_003.zip › homology_modelling/models/E9KJZ3/report.txt]

ECHOC Group III snake venom metalloproteinase (Fragment) OS=Echis ocellatus OX=99586 GN=Eoc00073 PE=2 SV=1
model_ID: 01
GMQE: 0.95
Template PDB: N/A
Template Identity: N/A
Template Coverage: N/A

model_ID: 02
GMQE: 0.79
Template PDB: N/A
Template Identity: N/A
Template Coverage: N/A

model_ID: 03
GMQE: 0.48
Template PDB: N/A
Template Identity: N/A
Template Coverage: N/A

model_ID: 04
GMQE: 0.38
Template PDB: N/A
Template Identity: N/A
Template Coverage: N/A

model_ID: 05
GMQE: 0.37
Template PDB: N/A
Template Identity: N/A
Template Coverage: N/A
